# Supplementary material for: Optimization of Biomethane Production via Fermentation of Chicken Manure Using Marine Sediment: A Modeling Approach Using Response Surface Methodology
Source: Int J Environ Res Public Health. 2021 Nov 15;18(22):11988. doi: 10.3390/ijerph182211988 (PMC8622348; doi:10.3390/ijerph182211988)
Supplement: Supplementary file 1 [file ijerph-18-11988-s001.zip]

Archive with 1 entries (1 files):
- ijerph-1383962-supplementary.pdf
